# Supplementary material for: Increased expression of long noncoding RNA TUG1 predicts a poor prognosis of gastric cancer and regulates cell proliferation by epigenetically silencing of p57
Source: Cell Death Dis. 2016 Feb 25;7(2):e2109–. doi: 10.1038/cddis.2015.356 (PMC4849144; doi:10.1038/cddis.2015.356)
Supplement: Supplementary Table 1 [file cddis2015356x2.xls]

## Sheet: Sheet1
Supplementary Table S1	The list of primers.
GENE	Forward primer	Reverse primer
human qRT-PCR
TUG1	TAGCAGTTCCCCAATCCTTG	CACAAATTCCCATCATTCCC
p15	GGACTAGTGGAGAAGGTGCG	GGGCGCTGCCCATCATCATG
p16	CACCGAATAGTTACGGTCGG	GCACGGGTCGGGTGAGAGTG
p21	GTCCACTGGGCCGAAGAG	TGCGTTCACAGGTGTTTCTG
p27	TGCAACCGACGATTCTTCTACTCAA	CAAGCAGTGATGTATCTGATAAACAAGG
p57	CTAGCCAGCAGGCATCGAG	GTGGTGGACTCTTCTGCGTC
β-actin	CTGGGACGACATGGAGAAAA	AAGGAAGGCTGGAAGAGTGC
GAPDH	AGCCACATCGCTCAGACAC	GCCCAATACGACCAAATCC
U6	CTCGCTTCGGCAGCACA	AACGCTTCACGAATTTGCGT
EZH2	TGCACATCCTGACTTCTGTG	AAGGGCATTCACCAACTCC
SUZ12	TGCAGTTCACTCTTCGTTGG	TGCTTCAGTTTGTTGCCTTG
ChIP primers
p15	TCTGGTAAGGGTGTGCTGTG	AAAACTCCTCTGTGGCATGTG
p16	AGGGGAAGGAGAGAGCAGTC	GGGTGTTTGGTGTCATAGGG
p21	GCCTTCCTCACATCCTCC	CAAGAGTGCCCAGTCCAG
p27	CCGCGTCTACTCCTGGCTA	GCAGTGGGCAATGGTTCG
p57	TCCATCTACTGGGCAGGGTG	ACAGGGGTCAGCTCCACTCT
HOXA9	TGACCTTGAATGGCCCAAAG	CTGGTCACAGCAGGTAGGGTTAG
